# Supplementary material for: Protocol for a randomized controlled trial to evaluate the efficacy of inhibitory control training for aggressive behaviours among individuals with co-occurring substance use disorder and gambling behaviour
Source: Trials. 2026 Feb 6;27:199. doi: 10.1186/s13063-026-09503-y (PMC12973630; doi:10.1186/s13063-026-09503-y)
Supplement: Supplementary file 2 — Additional file 2. Details of the Primary and Secondary Outcome Measures. [file 13063_2026_9503_MOESM2_ESM.zip]

Archive with 2 entries (2 files):
- Additional File 2 R2.docx
- Additional File 2R2.docx
